# Supplementary material for: Human–Animal Interactions with Bos taurus Cattle and Their Impacts on On-Farm Safety: A Systematic Review
Source: Animals (Basel). 2022 Mar 19;12(6):776. doi: 10.3390/ani12060776 (PMC8944486; doi:10.3390/ani12060776)
Supplement: Supplementary file 1 [file animals-12-00776-s001.zip]

Archive with 1 entries (1 files):
- animals-1622604-supplementary.pdf
